# Supplementary material for: Structure-Based Design, Docking and Binding Free Energy Calculations of A366 Derivatives as Spindlin1 Inhibitors
Source: Int J Mol Sci. 2021 May 31;22(11):5910. doi: 10.3390/ijms22115910 (PMC8199216; doi:10.3390/ijms22115910)
Supplement: Supplementary file 1 [file ijms-22-05910-s001.zip]

Archive with 1 entries (1 files):
- ijms-1230109-supplementary.pdf
